# Supplementary material for: Influence of Backbone Ladderization and Side Chain Variation on the Orientation of Diketopyrrolopyrrole-Based Donor-Acceptor Copolymers
Source: Molecules. 2023 Sep 5;28(18):6435. doi: 10.3390/molecules28186435 (PMC10535938; doi:10.3390/molecules28186435)
Supplement: Supplementary file 1 [file molecules-28-06435-s001.zip]

Archive with 1 entries (1 files):
- molecules-2573679-supplementary.pdf
